# Supplementary material for: Soluble activin type IIB receptor improves fracture healing in a closed tibial fracture mouse model
Source: PLoS One. 2017 Jul 13;12(7):e0180593. doi: 10.1371/journal.pone.0180593 (PMC5509431; doi:10.1371/journal.pone.0180593)
Supplement: S1 File — Specific values of each sample for each analysis listed as they appear in the manuscript. (XLSX) [file pone.0180593.s002.xlsx]

## Sheet: Sheet1
		Master data file for the publication "Treatment with soluble activin type IIB receptor improves fracture healing in a closed tibial fracture mouse model
			Tero Puolakkainen, Petri Rummukainen, Jemina Lehto, Olli Ritvos, Ari Hiltunen, Anna-Marja Säämänen, Riku Kiviranta
Table 1
		Changes in body weight compared to the start of the experiment (%)
PBS		1 week	2 weeks	3 weeks	4 weeks
		1.09544	1.16183	1.17842	1.19087
		1.20183	1.22018	1.23853	1.24771
		1.06538	1.09231	1.08077	1.10385
		1.07725	1.13734	1.1588	1.17167
		1.03371	1.03745	1.05618	1.05993
		1.10937	1.12109	1.13281	1.13672
		1.09459	1.1036	1.16667	1.14414
		1.04132	1.07438	1.11157	1.09504
		1.07981	1.06573	1.11268	1.14554
		1.05674	1.07092	1.11702	1.11348
		1.0428	1.05837	1.07004	1.08171
		1.11962	1.14833	1.17225	1.20574
		1	1.03543	1.07874	1.04331
		1.04962	1.04198	1.09542	1.13359
		1.06296	1.04444	1.04815	1.04444
		1.04724	1.05906	1.07874	1.09055
		1.02135	1.05338	1.02491	1.02847
		0.98524	1.02952	1.03321	1.02583
Mean		1.06579	1.08641	1.10861	1.11459
SD		0.0491008	0.0525515	0.0572359	0.0633527
ActRIIB-Fc		1 week	2 weeks	3 weeks	4 weeks
		1.12295	1.14754	1.18443	1.22541
		1.08961	1.17204	1.18638	1.19713
		1.05677	1.131	1.18777	1.23581
		1.1875	1.28125	1.37054	1.39732
		1.12766	1.24255	1.31915	1.41277
		1.17255	1.2	1.19216	1.24314
		1.15481	1.22176	1.23013	1.24686
		1.1913	1.24783	1.32174	1.23478
		1.13636	1.17424	1.21212	1.18939
		1.11628	1.16667	1.1938	1.22481
		1.13439	1.21739	1.26877	1.33992
		1.12069	1.24138	1.26724	1.2931
		1.09615	1.13462	1.15769	1.19615
		1.08502	1.09312	1.08097	1.14575
		1.09231	1.13846	1.15769	1.21154
		1.13688	1.13688	1.10266	1.1597
		1.13433	1.20149	1.22015	1.24627
Mean		1.1268	1.18519	1.21491	1.24705
SD		0.0365343	0.0518408	0.0762128	0.0748353
t.test		0.000219344	3.18851e-06	4.67375e-05	2.60238e-06
Figure 1		ActRIIB-Fc robustly accelerated fracture healing and callus mineralization
		BV/TV	Tb.N	Tb.Sp	vBMD	SMI
2 weeks
PBS		12.5745	6.12091	0.13785	0.20779	0.92503
		6.39363	3.20986	0.31931	0.112	1.29931
		15.7456	6.71832	0.18239	0.25064	0.5905
		12.9771	6.26047	0.14261	0.21423	0.88179
		16.2089	7.59607	0.12099	0.24653	0.85526
		17.606	8.29546	0.11751	0.28625	0.71359
		14.5118	7.15251	0.1159	0.24017	0.8559
		13.2274	6.49883	0.13688	0.21988	0.91506
Mean		13.6556	6.48155	0.15918	0.222186	0.879555
SD		3.41792	1.50816	0.0681125	0.0510556	0.204162
ActRIIB-Fc		15.592	7.81182	0.10876	0.26005	0.86839
		11.5969	5.17448	0.23986	0.18751	0.79784
		15.8153	7.64442	0.11456	0.26103	0.87015
		20.7345	9.19334	0.11041	0.33258	0.61504
		17.8314	8.63588	0.09895	0.29375	0.8115
		17.3643	8.56381	0.10123	0.28821	0.86676
		15.2407	7.52638	0.09974	0.25612	0.9973
Mean		16.3107	7.79288	0.124787	0.268464	0.832426
SD		2.80236	1.30484	0.0510878	0.0446694	0.115448
t.test 2 weeks		0.122474	0.0942097	0.285748	0.0838189	0.587236
4 weeks
PBS		16.1727	7.20667	0.10369	0.243	0.84167
		15.1975	7.13628	0.10072	0.23082	0.86715
		11.9355	5.75992	0.11842	0.1832	0.96084
		12.1555	5.58356	0.15031	0.18228	0.73922
		8.04739	3.81161	0.18842	0.12247	0.91476
		12.6407	6.01431	0.13387	0.19058	0.72152
		9.2256	4.34691	0.18869	0.13924	0.82866
		14.0792	6.48719	0.11351	0.21422	0.96412
Mean		12.4318	5.79331	0.137204	0.188226	0.854743
SD		2.78328	1.21865	0.0355071	0.0418838	0.0917458
ActRIIB-Fc		20.0782	9.23023	0.09801	0.30083	0.69596
		16.4926	7.95076	0.10628	0.24955	0.9146
		15.0116	7.1229	0.12078	0.22603	0.7274
		24.0909	10.6808	0.08411	0.35739	0.69724
		22.6295	10.3421	0.0804	0.3376	0.61008
		21.3931	9.36622	0.09248	0.31762	0.64909
Mean		19.9493	9.11551	0.09701	0.29817	0.715728
SD		3.54308	1.36806	0.0149316	0.05102	0.10585
t.test 4 weeks		0.00186288	0.000795512	0.0165117	0.00171675	0.0278345
Figure 2		Treatment with ActRIIB-Fc improves the mechanical strength of calluses
2 weeks			Max. Load	Modulus Bending	Stiffness
PBS			6.51031	6.49022	13110.6
			9.20433	6.95579	14051.1
			7.62528	10.2208	20646.7
			5.89244	12.1607	24565.3
			6.45062	4.59435	9280.85
			7.57882	10.2861	20778.6
Mean			7.2103	8.45134	17072.2
SD			1.19063	2.8711	5799.79
ActRIIB-Fc			6.2689	11.3712	22970.4
			5.83655	5.9866	12093.3
			4.97582	4.72323	9541.19
			9.2024	11.3678	22963.6
			8.39947	7.99723	16154.9
			7.03669	8.654	17481.6
			10.6235	10.2063	20617.3
			9.30614	5.55302	11217.4
Mean			7.70619	8.23242	16630
SD			1.9732	2.62812	5308.95
t.test 2 weeks			0.570899	0.886448	0.886448
4 weeks			8.42538	7.82731	15811.6
PBS			10.5542	12.4344	25118.2
			10.6853	15.0328	29367.2
			7.82372	5.7573	11630.1
			11.9413	11.0922	22406.9
Mean			9.88599	10.4288	20866.8
SD			1.70999	3.68274	7133.97
ActRIIB-Fc			18.0101	25.1497	50803.8
			16.196	8.04405	19249.4
			13.432	15.5928	31498.4
			13.8322	18.9095	38198.3
			15.6556	11.8416	23920.8
			7.85496	12.2196	24684.2
			15.1616	25.4402	51390.7
Mean			14.3061	16.7425	34249.4
SD			3.2262	6.73903	13001.3
t.test 4 weeks			0.0125992	0.0653035	0.0465723
Figure 3			Histological analysis of the calluses
2 weeks			Wob/Tv	Cartilage volume/Tissue volume			Cartilage + Woven bone volume/Tissue volume
PBS			21.51	2.6			24.1
			29.78	8.14			37.92
			32.79	9.46			42.25
			29.73	3.72			33.45
			27.08	1.58			28.66
			25.05	1.79			26.84
Mean			27.6567	4.54833			32.2033
SD			4.00168	3.40371			6.95923
ActRIIB-Fc			31.39	10.65			42.04
			39.12	7.61			46.73
			44.29	14.51			58.8
			33.14	5.21			38.35
			46.17	6.16			52.33
			34.28	11.96			46.24
Mean			38.065	9.35			47.415
SD			6.14316	3.61859			7.30329
t.test			0.00594658	0.0394414			0.0041524
4 weeks			BVTV	Tb. Sp	Tb. N
PBS			12.63	617.4	1.53
			5.89	470	2
			13.43	414	2.16
			13.54	398	2.25
			8.52	708.9	1.34
			11.01	455.6	1.91
			8.63	736.82	1.31
Mean			10.5214	542.96	1.78571
SD			2.92374	142.161	0.388881
ActRIIB-Fc			14.59	185.5	4.38
			14.22	251.97	3.33
			12.27	266.36	3.26
			14.22	271.47	3.27
			19.07	313.6	2.85
			16.27	328.7	2.65
			15.1	262	3.3
Mean			15.1057	268.514	3.29143
SD			2.11925	46.3248	0.546852
t.test			0.00568632	0.000393967	6.85177e-05
Figure 4			Increased expression of osteogenic marker genes in ActRIIB-Fc treated calluses at two weeks
			osx	Runx2	alp	catk	trap	sox9	Sost	Dkk1	Id1	Id3
PBS			1.3456	1.22555	1.60745	0.670578	0.585799	0.797903	0.968391	0.905452	0.543367	0.571257
			0.738168	0.775345	0.601556	0.548666	0.56214	0.89294	1.15376	1.0712	1.17283	1.44877
			0.868208	1.15805	0.79171	1.3756	1.37084	0.385466	0.664706	1.11653	0.858565	0.754879
			0.813361	1.32206	0.624067	0.575765	0.70885	1.07622	0.569195	0.553676	0.493116	0.517287
			1.34405	0.553714	1.56884	1.77843	1.77843	1.08474	0.619059	1.60221	1.64718	1.24168
			0.72548	1.4262	0.659677	0.725026	0.599198	1.14823	1.36785	0.416287	0.835088	0.955805
			0.682775		0.968245	1.27059	1.38559	1.45009	1.41518	1.51541	1.25701	1.81877
Mean			0.931092	1.07682	0.974506	0.992094	0.998693	0.976511	0.965449	1.02582	0.972452	1.04406
SD			0.289057	0.33925	0.437477	0.480906	0.50014	0.332575	0.357563	0.445561	0.412736	0.482264
ActRIIB-Fc			5.34621	6.91628	2.5963	0.0371814	0.105793	0.11423	0.102296	0.0852146	0.0755713	0.278044
			1.65709	8.27857	1.15668	0.0719523	0.175764	0.125911	0.392322	0.301724	0.257044	0.417473
			1.9173	5.28187	1.29803	0.0415504	0.143205	0.381368	0.391674	0.242888	0.187129	0.383035
			3.04409	2.87838	1.86024	0.0608337	0.135679	0.264246	0.285094	0.199634	0.232429	0.404653
			1.51992	2.75515	1.37044	0.0837514	0.196827	0.188633	0.319738	0.272865	0.465907	0.67926
			1.15296	3.65814	1.06553	0.0770463	0.139941	1.1936	0.671652	0.389866	0.632447	1.06806
			1.9102	7.86045	1.62796	0.0564499	0.15955	0.317424	0.320345	0.412397	0.462686	0.602593
			3.70382		2.73643	0.0417613	0.162447	0.118601	0.205434	0.155903	0.204274
Mean			2.53145	5.37555	1.71395	0.0588158	0.152401	0.338001	0.336069	0.257561	0.314686	0.547589
SD			1.41478	2.34651	0.640847	0.0177014	0.0276802	0.359622	0.166347	0.111657	0.18573	0.267192
ttest			0.0148873	0.00266823	0.0212822	0.00213871	0.00417837	0.00343629	0.00254876	0.00339005	0.00452771	0.0400341
Figure 5			Immunohistochemical analyses
			N.Ctsk+/BS	N.Runx2+/BS	p-Smad1+/B.Pm	p-Smad2+/B.Pm
PBS			6.48	26.46	1.7101	7.2888
			4.64	47.2	1.2736	4.2612
			1.05	37.65	2.3825	4.2436
			6.81	59.67	1.0229	4.1338
			3.37	80.41	4.577	4.0287
			4.44	73.13	2.1455	8.3001
			2.59	110.77	1.687	4.0035
			4.97	135.02	1.9343	4.9736
				79.29	2.0811	7.6114
Mean			4.29375	71.2887	2.09161	5.15416
SD			1.9268	36.9623	1.0961	1.67948
ActRIIB-Fc			1.71	20.04	3.0151	5.8018
			4.19	52.95	2.5125	7.4427
			4.73	38.5	0.6682	10.7459
			1.59	91.2	2.4859	6.0983
			2.38	75.31	2.4008	7.6434
			2.68	105.15	1.6755	6.4097
			0.54	96.88	0.9732	6.7644
			3.87	82.14	2.5762	4.7634
			4.97	127.15	1.67876
			2.46	109.15
Mean			2.912	79.847	1.99846	6.9587
SD			1.47013	33.6506	0.795166	1.78418
ttest			0.117975	0.619249	0.845882	0.0561363
4 weeks
PBS			10	28.93	2.1923	3.5823
			1.65	31.39	1.2595	2.6122
			1.43	79.76	0.8432	3.7608
			10.15	156.35	0.9118	2.9906
			12.05	130.23	1.5243	4.6338
				75.81	1.3974	3.9494
				137.68	1.0736	3.4294
				119.63	0.9888	2.782
Mean			7.056	94.9725	1.27386	3.46756
SD			5.10041	48.4697	0.44072	0.667835
ActRIIB-Fc			1.41	32.6	1.694	3.0066
			0.57	122.77	1.11	2.6478
			2.95	63.35	1.3218	5.1678
			4.41	126.52	1.0709	9.1561
			0.38	190.25	0.9021	6.2884
			6.3	145.9	1.7686
				134.55	1.3407
				134.1
Mean			2.67	118.755	1.31544	5.25334
SD			2.34626	49.1385	0.322024	2.65268
ttest			0.132081	0.346308	0.836783	0.208761
